# Supplementary material for: Pd/Ag-Cocatalyzed Merging Intramolecular Oxidative Coupling and Cascade [4 + 2] Cycloaddition: Synthesis and Photophysical Properties of Novel Polycyclic N-Heterocycles Fused Naphthoquinones
Source: Molecules. 2024 Nov 28;29(23):5639. doi: 10.3390/molecules29235639 (PMC11643544; doi:10.3390/molecules29235639)
Supplement: Supplementary file 1 [file molecules-29-05639-s001.zip]

Archive with 1 entries (1 files):
- molecules-3308192-supplementary.pdf
